# Supplementary material for: Selection of Cell Populations with High or Low Surface Marker Expression Using Magnetic Sorting
Source: Cells. 2023 Apr 29;12(9):1286. doi: 10.3390/cells12091286 (PMC10177026; doi:10.3390/cells12091286)
Supplement: Supplementary file 1 [file cells-12-01286-s001.zip]

Archive with 1 entries (1 files):
- cells-2305640-supplementary.pdf
